# Supplementary material for: Changes in the Suitable Habitat of the Smoke Tree (Cotinus coggygria Scop.), a Species with an East Asian–Tethyan Disjunction
Source: Plants (Basel). 2025 Feb 10;14(4):547. doi: 10.3390/plants14040547 (PMC11859633; doi:10.3390/plants14040547)
Supplement: Supplementary file 1 [file plants-14-00547-s001.zip]

Archive with 1 entries (1 files):
- plants-3470026-supplementary.pdf
